# Supplementary material for: Bio-Inspired Molecularly Imprinted Polymer Electrochemical Sensor for Cortisol Detection Based on O-Phenylenediamine Optimization
Source: Biomimetics (Basel). 2023 Jul 1;8(3):282. doi: 10.3390/biomimetics8030282 (PMC10377510; doi:10.3390/biomimetics8030282)
Supplement: Supplementary file 1 [file biomimetics-08-00282-s001.zip]

Archive with 1 entries (1 files):
- biomimetics-2451108-supplementary.pdf
